# Supplementary material for: Antibiofilm Activity of Epinecidin-1 and Its Variants Against Drug-Resistant Candida krusei and Candida tropicalis Isolates from Vaginal Candidiasis Patients
Source: Infect Dis Rep. 2024 Dec 12;16(6):1214–29. doi: 10.3390/idr16060096 (PMC11675185; doi:10.3390/idr16060096)
Supplement: Supplementary file 1 [file idr-16-00096-s001.zip]

Archive with 1 entries (1 files):
- idr-3236227-supplementary.pdf
